# Supplementary material for: Lactobacillus reuteri-derived HDCA suppresses PEDV replication while alleviating virus-triggered inflammation in piglets
Source: Front Microbiol. 2025 Nov 12;16:1669658. doi: 10.3389/fmicb.2025.1669658 (PMC12657016; doi:10.3389/fmicb.2025.1669658)
Supplement: Supplementary file 8 [file Table_1.XLSX]

## Sheet: Table S1
		Table S1. List of antibody, inhibitor, critical commercial assays, chemicals and oligonucleotides primers information.
		REAGENT or RESOURCE	SOURCE	IDENTIFIER
		Antibodies
		Mouse Monoclonal Anti-Porcine epidemic diarrhea virus Nucleoprotein (PEDV-NP) IgG	Alpha Diagnostic	Cat# PEDV12-F
		GAPDH Mouse Monoclonal Antibody	beyotime	AF0006
		ISG15 Rabbit Polyclonal Antibody	Abclonal	A1182
		Goat Anti-Rabbit IgG (H+L) HRP	bioworld	Cat# BS20241-Y
		Goat Anti-Mouse IgG (H+L) HRP	bioworld	Cat# BS20242-Y
		Alexa Fluor 488-labeled goat anti-mouse IgG	Servicebio	GB25301
		Inhibitors
		SBI-115	MCE	HY-111534
		Gut restricted-7	MCE	HY-135747
		TGR5 Receptor agonist	MCE	HY-14229
		Critical Commercial Assays
		Amplex Red Cholesterol and cholesteryl ester Detection Kit	Beyotime	S0211S
		mounting medium, antifading (with DAPI)	Solarbio	Cat# S2110
		CAMP (Cyclic adenosine monophosphate) ELlSA Kit	Elabscience	E-EL-0056
		AB-PAS staining kit	Servicebio	G1049
		HiScript IV All-in-One Ultra RT SuperMix for qPCR	Vazyme	R433
		BCA Protein Quantification Kit	Vazyme	E112
		AceQ® Universal U+ Probe Master Mix V2	Vazyme	Q513
		Taq Pro Universal SYBR qPCR Master Mix	Vazyme	Q712
		2 × Taq Plus Master Mix Ⅱ	Vazyme	P213-01
		Viral RNA Kit	Omega Bio-tek	R6874
		Total RNA Kit	Omega Bio-tek	R6834
		CCK-8 Kit	NCM	C6005
		Bacterial DNA Kit	Omega Bio-tek	D3350-01
		Mag-Bind® Soil DNA Kit	Omega Bio-tek	M5635
		Super GelBlue	Uelandy	UEL-S2019L
		RIPA buffer	Beyotime	P0013B
		Chemicals
		TCA	MCE	HY-B1788
		TCDCA	MCE	HY-N2027
		HCA	AmBeed	A734062
		Trypsin from bowine pancreas	Sigma-Aldrich	T1426
		Pentobarbital sodium salt	Fluorine Chemical Co., LTD	57-33-0
		Oligonucleotides Primers	Sense primer (5'-3')	Antisense primer (5'-3')
		PEDV	ATCACYCTTATGCTGTGGATAATGT	CAGAAGTAGTGAGAAGCGCGT
		PEDV-probe	Cy5-CGGTTGTGGCGCAGGACACATT-BHQ2
		IFN-β	CATCCTCCAAATCGCTCTC	TCATCCTATCTTCGAGGCAA
		TGR5	GGCTGCTTCTTCCTG	GGCGGCTCTGGTT
		ISG15	ATGGGTAGGGAACTGAAGGT	CAGACGCTGCTGGAAGG
		16s Rrna	ACTCCTACGGGAGGCAGCAG	GGACTACHVGGGTWTCTAAT
		BSHs	CGAAAAGCCAAGTGTAA	AATCGCAACTGAAGTATCT
		GADPH	AAGGAGTAAGAGCCCCTGGA	TCTGGGATGGAAACTGGAA
		ASBT	GCGTCATCCTGGTGT	CAGTCCCTTAGGTTTCC
		CYP7A1	CCTATCTGGGTTGTGC	TTTATGTTATCGGTGGTAT
		CYP8B1	AGGCGGAGGAGTTATT	CCAGAAAGTGGTAGGC
		CYP27A1	GGCTGGAGTAGACACG	TGGAGTTCACAGGCAC
		CYP7B1	CCTGTTGCTGCTGGTCTT	CCAGATGCCTCCCTTGTA
		BACs	ATGTCGGCTTTGTCAACTAC	AACTTCTTTTCCGTCTGCTC
		BAAT	GAAGATGAAAGGAGGAAC	TCAGGCAGACTATTGGA
